# Supplementary material for: Sgt1 Regulates α-Synuclein Subcellular Localization and Expression of Parkinson’s Disease Related Genes, PINK1 and PARK9
Source: Biomolecules. 2021 Nov 11;11(11):1675. doi: 10.3390/biom11111675 (PMC8615725; doi:10.3390/biom11111675)
Supplement: Supplementary file 1 [file biomolecules-11-01675-s001.zip]

Archive with 1 entries (1 files):
- biomolecules-1424628-supplementary.pdf
